# Supplementary material for: Designing an ecofriendly catalyst for a sustainable use of water resources
Source: Natl Sci Rev. 2025 Oct 20;13(2):nwaf447. doi: 10.1093/nsr/nwaf447 (PMC12860202; doi:10.1093/nsr/nwaf447)
Supplement: nwaf447_Supplemental_Files [file nwaf447_supplemental_files.zip]

Archive with 5 entries (5 files):
- 1262-Supporting Information-updated.pdf
- Movie S1.mp4
- Movie S2.mp4
- Movie S3.mp4
- Movie S4.mp4
